# Supplementary material for: Warning Before a Fight: The Role of Distance and Ritualized Agonistic Behaviors in Minimizing Aggression in the Jamaican Fruit Bat
Source: Biology (Basel). 2025 Oct 20;14(10):1449. doi: 10.3390/biology14101449 (PMC12561160; doi:10.3390/biology14101449)
Supplement: Supplementary file 1 [file biology-14-01449-s001.zip]

Archive with 1 entries (1 files):
- biology-3918288-supplementary.pdf
